# Supplementary material for: County-Level Social Vulnerability Is Positively Associated with Cardiometabolic Disease in Colorado
Source: Int J Environ Res Public Health. 2022 Feb 15;19(4):2202. doi: 10.3390/ijerph19042202 (PMC8872484; doi:10.3390/ijerph19042202)
Supplement: Supplementary file 1 [file ijerph-19-02202-s001.zip]

Archive with 1 entries (1 files):
- ijerph-1561714-supplementary.pdf
